# Supplementary material for: A new genus and species of thorny lacewing from Upper Cretaceous Kuji amber, northeastern Japan (Neuroptera, Rhachiberothidae)
Source: Zookeys. 2018 Dec 4;(802):109–20. doi: 10.3897/zookeys.802.28754 (PMC6290048; doi:10.3897/zookeys.802.28754)
Supplement: XML Treatment for Kujiberotha [file zookeys.802.28754-treatment1.xml]

<!DOCTYPE tp:taxon-treatment
  PUBLIC "-//TaxonX//DTD Taxonomic Treatment Publishing DTD v0 20100105//EN" "tax-treatment-NSO.dtd">
<tp:taxon-treatment xmlns:tp="http://www.plazi.org/taxpub"><tp:treatment-meta><kwd-group><label>Taxon classification</label><kwd><named-content xmlns:xlink="http://www.w3.org/1999/xlink" content-type="kingdom">Animalia</named-content></kwd><kwd><named-content xmlns:xlink="http://www.w3.org/1999/xlink" content-type="order">Neuroptera</named-content></kwd><kwd><named-content xmlns:xlink="http://www.w3.org/1999/xlink" content-type="family">Rhachiberothidae</named-content></kwd></kwd-group><mixed-citation publication-type="journal"><person-group><name><surname>Nakamine</surname><given-names>Hiroshi</given-names></name><name><surname>amamoto</surname><given-names>Shûhei</given-names></name></person-group><article-title>A new genus and species of thorny lacewing from Upper Cretaceous Kuji amber, northeastern Japan (<tp:taxon-name><tp:taxon-name-part taxon-name-part-type="order">Neuroptera</tp:taxon-name-part></tp:taxon-name>, <tp:taxon-name><tp:taxon-name-part taxon-name-part-type="family">Rhachiberothidae</tp:taxon-name-part></tp:taxon-name>)</article-title><source>Zookeys</source><day>4</day><month>12</month><year>2018</year><volume>2018</volume><issue>802</issue><fpage>109</fpage><lpage>120</lpage><pub-id pub-id-type="doi">10.3897/zookeys.802.28754</pub-id></mixed-citation></tp:treatment-meta><tp:nomenclature><label>Genus</label><tp:taxon-name>
                    <tp:taxon-name-part taxon-name-part-type="genus" reg="Kujiberotha">Kujiberotha</tp:taxon-name-part>
                    <object-id xmlns:xlink="http://www.w3.org/1999/xlink" content-type="zoobank" xlink:type="simple">http://zoobank.org/D6F5C38C-7080-40E5-A8B6-6FBC748B309A</object-id>
                  </tp:taxon-name><tp:taxon-status xmlns:xlink="http://www.w3.org/1999/xlink" xlink:type="simple">gen. n.</tp:taxon-status></tp:nomenclature><tp:treatment-sec sec-type="type species" id="SECID0EAOAE"><title>Type species.</title><p><italic><tp:taxon-name><tp:taxon-name-part taxon-name-part-type="genus" reg="Kujiberotha">Kujiberotha</tp:taxon-name-part><tp:taxon-name-part taxon-name-part-type="species" reg="teruyukii">teruyukii</tp:taxon-name-part></tp:taxon-name></italic> sp. n.</p></tp:treatment-sec><tp:treatment-sec sec-type="etymology" id="SECID0EROAE"><title>Etymology.</title><p>The new genus name is a combination of Kuji City (type locality of this specimen) and the generic name <italic>Berotha</italic>. Gender feminine.</p></tp:treatment-sec><tp:treatment-sec sec-type="diagnosis" id="SECID0EZOAE"><title>Diagnosis.</title><p>Antennae moniliform, with at least 50 flagellomeres; forelegs raptorial, profemur long (ca. 1.9 mm), protibia covered with dense fine setae becoming slightly longer towards distal on dorsal edge, together with at least six short spines on ventral edge, probasitarsus with nine small spine-like setae on external ventral ridge; wings with fine setae densely on surface of each vein.</p></tp:treatment-sec><tp:treatment-sec sec-type="Differential diagnosis" id="SECID0E5OAE"><title>Differential diagnosis.</title><p><italic><tp:taxon-name><tp:taxon-name-part taxon-name-part-type="genus" reg="Kujiberotha">Kujiberotha</tp:taxon-name-part></tp:taxon-name></italic> gen. n. can be distinguished from the six paraberothine genera (<italic><tp:taxon-name><tp:taxon-name-part taxon-name-part-type="genus" reg="Paraberotha">Paraberotha</tp:taxon-name-part></tp:taxon-name></italic>, <italic><tp:taxon-name><tp:taxon-name-part taxon-name-part-type="genus" reg="Raptorapax">Raptorapax</tp:taxon-name-part></tp:taxon-name></italic>, <italic><tp:taxon-name><tp:taxon-name-part taxon-name-part-type="genus" reg="Creagroparaberotha">Creagroparaberotha</tp:taxon-name-part></tp:taxon-name></italic>, <italic><tp:taxon-name><tp:taxon-name-part taxon-name-part-type="genus" reg="Eorhachiberotha">Eorhachiberotha</tp:taxon-name-part></tp:taxon-name></italic>, <italic><tp:taxon-name><tp:taxon-name-part taxon-name-part-type="genus" reg="Rhachibermissa">Rhachibermissa</tp:taxon-name-part></tp:taxon-name></italic>, and <italic><tp:taxon-name><tp:taxon-name-part taxon-name-part-type="genus" reg="Albertoberotha">Albertoberotha</tp:taxon-name-part></tp:taxon-name></italic>) by having much larger number of the flagellomeres of the antenna (<italic><tp:taxon-name><tp:taxon-name-part taxon-name-part-type="genus" reg="Kujiberotha">Kujiberotha</tp:taxon-name-part></tp:taxon-name></italic> has over 50 antennal flagellomeres, while these genera have only 20–32 ones). From <italic><tp:taxon-name><tp:taxon-name-part taxon-name-part-type="genus" reg="Alboberotha">Alboberotha</tp:taxon-name-part></tp:taxon-name></italic> and <italic><tp:taxon-name><tp:taxon-name-part taxon-name-part-type="genus" reg="Micromantispa">Micromantispa</tp:taxon-name-part></tp:taxon-name></italic>, our new genus can be separated by having greater number of the spine-like setae on the probasitarsus (<italic><tp:taxon-name><tp:taxon-name-part taxon-name-part-type="genus" reg="Kujiberotha">Kujiberotha</tp:taxon-name-part></tp:taxon-name></italic> has 9 setae on the probasitarsus, but there are only two such setae in <italic><tp:taxon-name><tp:taxon-name-part taxon-name-part-type="genus" reg="Alboberotha">Alboberotha</tp:taxon-name-part></tp:taxon-name></italic> and <italic><tp:taxon-name><tp:taxon-name-part taxon-name-part-type="genus" reg="Micromantispa">Micromantispa</tp:taxon-name-part></tp:taxon-name></italic>). <italic><tp:taxon-name><tp:taxon-name-part taxon-name-part-type="genus" reg="Kujiberotha">Kujiberotha</tp:taxon-name-part></tp:taxon-name></italic> can be further discriminated from <italic><tp:taxon-name><tp:taxon-name-part taxon-name-part-type="genus" reg="Scoloberotha">Scoloberotha</tp:taxon-name-part></tp:taxon-name></italic>, <italic><tp:taxon-name><tp:taxon-name-part taxon-name-part-type="genus" reg="Spinoberotha">Spinoberotha</tp:taxon-name-part></tp:taxon-name></italic>, and <italic><tp:taxon-name><tp:taxon-name-part taxon-name-part-type="genus" reg="Chimerhachiberotha">Chimerhachiberotha</tp:taxon-name-part></tp:taxon-name></italic> based on the numbers of spines on the protibia (<italic><tp:taxon-name><tp:taxon-name-part taxon-name-part-type="genus" reg="Kujiberotha">Kujiberotha</tp:taxon-name-part></tp:taxon-name></italic> has at least six spines, whereas <italic><tp:taxon-name><tp:taxon-name-part taxon-name-part-type="genus" reg="Scoloberotha">Scoloberotha</tp:taxon-name-part></tp:taxon-name></italic> has only three; <italic><tp:taxon-name><tp:taxon-name-part taxon-name-part-type="genus" reg="Spinoberotha">Spinoberotha</tp:taxon-name-part></tp:taxon-name></italic> has numerous sharp spines on the inner edge disposed in two rows; and, those of <italic><tp:taxon-name><tp:taxon-name-part taxon-name-part-type="genus" reg="Chimerhachiberotha">Chimerhachiberotha</tp:taxon-name-part></tp:taxon-name></italic> are comprised of numerous short setae). Furthermore, the probasitarsus of <italic><tp:taxon-name><tp:taxon-name-part taxon-name-part-type="genus" reg="Kujiberotha">Kujiberotha</tp:taxon-name-part></tp:taxon-name></italic> is not distinctly elongated, while that of <italic><tp:taxon-name><tp:taxon-name-part taxon-name-part-type="genus" reg="Scoloberotha">Scoloberotha</tp:taxon-name-part></tp:taxon-name></italic> is markedly elongated, even longer than the combined length of succeeding tarsomeres. Finally, <italic><tp:taxon-name><tp:taxon-name-part taxon-name-part-type="genus" reg="Kujiberotha">Kujiberotha</tp:taxon-name-part></tp:taxon-name></italic> can be separated from <italic><tp:taxon-name><tp:taxon-name-part taxon-name-part-type="genus" reg="Retinoberotha">Retinoberotha</tp:taxon-name-part></tp:taxon-name></italic> by the structure of the profemora. Namely, <italic><tp:taxon-name><tp:taxon-name-part taxon-name-part-type="genus" reg="Kujiberotha">Kujiberotha</tp:taxon-name-part></tp:taxon-name></italic> has at least six long spines and numerous short spines on the ventral edge of the profemora; however, <italic><tp:taxon-name><tp:taxon-name-part taxon-name-part-type="genus" reg="Retinoberotha">Retinoberotha</tp:taxon-name-part></tp:taxon-name></italic> alternatively has seven short, thin spines or fine setae on the inner lateral edge and they are restricted to the median area of the protibia (<xref ref-type="bibr" rid="B29">Schlüter 1978</xref>: fig. 37).</p></tp:treatment-sec><tp:treatment-sec sec-type="Systematic placement" id="SECID0EBVAE"><title>Systematic placement.</title><p>When this fossil was originally excavated in 2006 by Mr Kazuhisa Sasaki (the former director of the Kuji Amber Museum), it was identified as a member of the order <tp:taxon-name><tp:taxon-name-part taxon-name-part-type="order">Mantodea</tp:taxon-name-part></tp:taxon-name> and this assignment has been believed to be correct until our study. In a recent summary of the fossil records of <tp:taxon-name><tp:taxon-name-part taxon-name-part-type="order">Mantodea</tp:taxon-name-part></tp:taxon-name> (<xref ref-type="bibr" rid="B6">Delclòs et al. 2016</xref>), this undescribed fossil was placed as “Family <italic>incertae sedis</italic>” within <tp:taxon-name><tp:taxon-name-part taxon-name-part-type="order">Mantodea</tp:taxon-name-part></tp:taxon-name>. However, we determined this fossil to be a thorny lacewing (<tp:taxon-name><tp:taxon-name-part taxon-name-part-type="family">Rhachiberothidae</tp:taxon-name-part></tp:taxon-name>: <tp:taxon-name><tp:taxon-name-part taxon-name-part-type="subfamily">Paraberothinae</tp:taxon-name-part></tp:taxon-name>) based on the following morphological character states: antennae moniliform (filiform in <tp:taxon-name><tp:taxon-name-part taxon-name-part-type="order">Mantodea</tp:taxon-name-part></tp:taxon-name>, except some taxa of <tp:taxon-name><tp:taxon-name-part taxon-name-part-type="family">Coptopterygidae</tp:taxon-name-part></tp:taxon-name>, <tp:taxon-name><tp:taxon-name-part taxon-name-part-type="family">Empusidae</tp:taxon-name-part></tp:taxon-name>, <tp:taxon-name><tp:taxon-name-part taxon-name-part-type="family">Hymenopodidae</tp:taxon-name-part></tp:taxon-name>, <tp:taxon-name><tp:taxon-name-part taxon-name-part-type="family">Mantidae</tp:taxon-name-part></tp:taxon-name>, <tp:taxon-name><tp:taxon-name-part taxon-name-part-type="family">Stenophyllidae</tp:taxon-name-part></tp:taxon-name>, and <tp:taxon-name><tp:taxon-name-part taxon-name-part-type="family">Toxoderidae</tp:taxon-name-part></tp:taxon-name>); probasitarsus with its external ventral ridge bearing several small spines and one long spine (<tp:taxon-name><tp:taxon-name-part taxon-name-part-type="order">Mantodea</tp:taxon-name-part></tp:taxon-name> has a slenderer basal segment of the tarsus, lacking such spines); and simple wing venation (<tp:taxon-name><tp:taxon-name-part taxon-name-part-type="order">Mantodea</tp:taxon-name-part></tp:taxon-name> usually has many crossveins). It is well known that <tp:taxon-name><tp:taxon-name-part taxon-name-part-type="family">Rhachiberothidae</tp:taxon-name-part></tp:taxon-name> has a clearly raptorial-shaped foreleg, therefore this family can be easily distinguished from <tp:taxon-name><tp:taxon-name-part taxon-name-part-type="family">Berothidae</tp:taxon-name-part></tp:taxon-name> (except <tp:taxon-name><tp:taxon-name-part taxon-name-part-type="subfamily">Mesithoninae</tp:taxon-name-part></tp:taxon-name>) (<xref ref-type="bibr" rid="B2">Aspöck and Mansell 1994</xref>). The synapomorphy of <tp:taxon-name><tp:taxon-name-part taxon-name-part-type="subfamily">Paraberothinae</tp:taxon-name-part></tp:taxon-name> is the presence of at least two spines on the inner edge of the protibia (usually with numerous spines; <xref ref-type="bibr" rid="B24">Nel et al. 2005a</xref>; <xref ref-type="bibr" rid="B21">Makarkin 2015a</xref>). However, there is no report for the presence of these protibial spines from all fossil and extant species of <tp:taxon-name><tp:taxon-name-part taxon-name-part-type="superfamily">Mantispoidea</tp:taxon-name-part></tp:taxon-name> (except <tp:taxon-name><tp:taxon-name-part taxon-name-part-type="subfamily">Paraberothinae</tp:taxon-name-part></tp:taxon-name>; uncertain in <tp:taxon-name><tp:taxon-name-part taxon-name-part-type="family">Mesoberothidae</tp:taxon-name-part></tp:taxon-name>): namely, <tp:taxon-name><tp:taxon-name-part taxon-name-part-type="subfamily">Rhachiberothinae</tp:taxon-name-part></tp:taxon-name>, <italic><tp:taxon-name><tp:taxon-name-part taxon-name-part-type="genus" reg="Oisea">Oisea</tp:taxon-name-part></tp:taxon-name></italic>, <tp:taxon-name><tp:taxon-name-part taxon-name-part-type="family">Berothidae</tp:taxon-name-part></tp:taxon-name> (including <tp:taxon-name><tp:taxon-name-part taxon-name-part-type="subfamily">Mesithoninae</tp:taxon-name-part></tp:taxon-name>), and <tp:taxon-name><tp:taxon-name-part taxon-name-part-type="family">Mantispidae</tp:taxon-name-part></tp:taxon-name> (<xref ref-type="bibr" rid="B3">Aspöck and Aspöck 1997</xref>; <xref ref-type="bibr" rid="B19">Makarkin and Kupryjanowicz 2010</xref>; <xref ref-type="bibr" rid="B21">Makarkin 2015a</xref>, <xref ref-type="bibr" rid="B22">b</xref>). It is therefore noteworthy that <italic><tp:taxon-name><tp:taxon-name-part taxon-name-part-type="genus" reg="Kujiberotha">Kujiberotha</tp:taxon-name-part></tp:taxon-name></italic> gen. n. has at least six spines on the inner edge of the protibia. This character alone supports the placement of <italic><tp:taxon-name><tp:taxon-name-part taxon-name-part-type="genus" reg="Kujiberotha">Kujiberotha</tp:taxon-name-part></tp:taxon-name></italic> gen. n. within <tp:taxon-name><tp:taxon-name-part taxon-name-part-type="subfamily">Paraberothinae</tp:taxon-name-part></tp:taxon-name>.</p></tp:treatment-sec><ref-list><ref id="B29"><mixed-citation xmlns:xlink="http://www.w3.org/1999/xlink" xlink:type="simple"><person-group><name name-style="western"><surname>Schlüter</surname><given-names>T</given-names></name></person-group> (<year>1978</year>) <article-title>Zur Systematik und Paläkologie harzkonservierter <tp:taxon-name><tp:taxon-name-part taxon-name-part-type="phylum">Arthropoda</tp:taxon-name-part></tp:taxon-name> einer Taphozönose aus dem Cenomanium von NW-Frankreich.</article-title><source>Berliner Geowissenschaftliche Abhandlungen A</source><volume>9</volume>: <fpage>1</fpage>–<lpage>150</lpage>.</mixed-citation></ref><ref id="B6"><mixed-citation xmlns:xlink="http://www.w3.org/1999/xlink" xlink:type="simple"><person-group><name name-style="western"><surname>Delclòs</surname><given-names>X</given-names></name><name name-style="western"><surname>Peñalver</surname><given-names>E</given-names></name><name name-style="western"><surname>Arillo</surname><given-names>A</given-names></name><name name-style="western"><surname>Engel</surname><given-names>MS</given-names></name><name name-style="western"><surname>Nel</surname><given-names>A</given-names></name><name name-style="western"><surname>Azar</surname><given-names>D</given-names></name><name name-style="western"><surname>Ross</surname><given-names>A</given-names></name></person-group> (<year>2016</year>) <article-title>New mantises (<tp:taxon-name><tp:taxon-name-part taxon-name-part-type="class">Insecta</tp:taxon-name-part></tp:taxon-name>: <tp:taxon-name><tp:taxon-name-part taxon-name-part-type="order">Mantodea</tp:taxon-name-part></tp:taxon-name>) in Cretacerous ambers from Lebanon, Spain, and Myanmar.</article-title><source>Cretaceous Research</source><volume>60</volume>: <fpage>91</fpage>–<lpage>108</lpage>. <ext-link xlink:type="simple" ext-link-type="doi" xlink:href="10.1016/j.cretres.2015.11.001">https://doi.org/10.1016/j.cretres.2015.11.001</ext-link></mixed-citation></ref><ref id="B2"><mixed-citation xmlns:xlink="http://www.w3.org/1999/xlink" xlink:type="simple"><person-group><name name-style="western"><surname>Aspöck</surname><given-names>U</given-names></name><name name-style="western"><surname>Mansell</surname><given-names>M</given-names></name></person-group> (<year>1994</year>) <article-title>A revision of the family <tp:taxon-name><tp:taxon-name-part taxon-name-part-type="family">Rhachiberothidae</tp:taxon-name-part></tp:taxon-name> Tjeder, 1959, stat. n. (<tp:taxon-name><tp:taxon-name-part taxon-name-part-type="order">Neuroptera</tp:taxon-name-part></tp:taxon-name>).</article-title><source>Systematic Entomology</source><volume>19</volume>: <fpage>181</fpage>–<lpage>206</lpage>. <ext-link xlink:type="simple" ext-link-type="doi" xlink:href="10.1111/j.1365-3113.1994.tb00587.x">https://doi.org/10.1111/j.1365-3113.1994.tb00587.x</ext-link></mixed-citation></ref><ref id="B24"><mixed-citation xmlns:xlink="http://www.w3.org/1999/xlink" xlink:type="simple"><person-group><name name-style="western"><surname>Nel</surname><given-names>A</given-names></name><name name-style="western"><surname>Perrichot</surname><given-names>V</given-names></name><name name-style="western"><surname>Azar</surname><given-names>D</given-names></name><name name-style="western"><surname>Néraudeau</surname><given-names>D</given-names></name></person-group> (<year>2005a</year>) <article-title>New <tp:taxon-name><tp:taxon-name-part taxon-name-part-type="family">Rhachiberothidae</tp:taxon-name-part></tp:taxon-name> (<tp:taxon-name><tp:taxon-name-part taxon-name-part-type="class">Insecta</tp:taxon-name-part></tp:taxon-name>: <tp:taxon-name><tp:taxon-name-part taxon-name-part-type="order">Neuroptera</tp:taxon-name-part></tp:taxon-name>) in Early Cretaceous and Early Eocene ambers from France and Lebanon.</article-title><source>Neues Jahrbuch für Geologie und Paläontologie Abhandlungen</source><volume>235</volume>: <fpage>51</fpage>–<lpage>85</lpage>.</mixed-citation></ref><ref id="B21"><mixed-citation xmlns:xlink="http://www.w3.org/1999/xlink" xlink:type="simple"><person-group><name name-style="western"><surname>Makarkin</surname><given-names>VN</given-names></name></person-group> (<year>2015a</year>) <article-title>A new genus of the mantispid-like <tp:taxon-name><tp:taxon-name-part taxon-name-part-type="subfamily">Paraberothinae</tp:taxon-name-part></tp:taxon-name> (<tp:taxon-name><tp:taxon-name-part taxon-name-part-type="order">Neuroptera</tp:taxon-name-part></tp:taxon-name>: <tp:taxon-name><tp:taxon-name-part taxon-name-part-type="family">Berothidae</tp:taxon-name-part></tp:taxon-name>) from Burmese amber, with special consideration of its probasitarsus spine-like setation.</article-title><source>Zootaxa</source><volume>4007</volume>: <fpage>327</fpage>–<lpage>342</lpage>. <ext-link xlink:type="simple" ext-link-type="doi" xlink:href="10.11646/zootaxa.4007.3.2">https://doi.org/10.11646/zootaxa.4007.3.2</ext-link></mixed-citation></ref><ref id="B3"><mixed-citation xmlns:xlink="http://www.w3.org/1999/xlink" xlink:type="simple"><person-group><name name-style="western"><surname>Aspöck</surname><given-names>U</given-names></name><name name-style="western"><surname>Aspöck</surname><given-names>H</given-names></name></person-group> (<year>1997</year>) Studies on new and poorly-known <tp:taxon-name><tp:taxon-name-part taxon-name-part-type="family">Rhachiberothidae</tp:taxon-name-part></tp:taxon-name> (<tp:taxon-name><tp:taxon-name-part taxon-name-part-type="class">Insecta</tp:taxon-name-part></tp:taxon-name>: <tp:taxon-name><tp:taxon-name-part taxon-name-part-type="order">Neuroptera</tp:taxon-name-part></tp:taxon-name>) from sub-Saharan Africa. Annalen des Naturhistorischen Museums in Wien 99B: 1–20.</mixed-citation></ref><ref id="B19"><mixed-citation xmlns:xlink="http://www.w3.org/1999/xlink" xlink:type="simple"><person-group><name name-style="western"><surname>Makarkin</surname><given-names>VN</given-names></name><name name-style="western"><surname>Kupryjanowicz</surname><given-names>J</given-names></name></person-group> (<year>2010</year>) <article-title>A new mantispid-like species of <tp:taxon-name><tp:taxon-name-part taxon-name-part-type="subfamily">Rhachiberothinae</tp:taxon-name-part></tp:taxon-name> from Baltic amber (<tp:taxon-name><tp:taxon-name-part taxon-name-part-type="order">Neuroptera</tp:taxon-name-part></tp:taxon-name>, <tp:taxon-name><tp:taxon-name-part taxon-name-part-type="family">Berothidae</tp:taxon-name-part></tp:taxon-name>), with a critical review of the fossil record of the subfamily.</article-title><source>Acta Geologica Sinica</source><volume>84</volume>: <fpage>655</fpage>–<lpage>664</lpage>. <ext-link xlink:type="simple" ext-link-type="doi" xlink:href="10.1111/j.1755-6724.2010.00238.x">https://doi.org/10.1111/j.1755-6724.2010.00238.x</ext-link></mixed-citation></ref><ref id="B22"><mixed-citation xmlns:xlink="http://www.w3.org/1999/xlink" xlink:type="simple"><person-group><name name-style="western"><surname>Makarkin</surname><given-names>VN</given-names></name></person-group> (<year>2015b</year>) A remarkable new genus of <tp:taxon-name><tp:taxon-name-part taxon-name-part-type="family">Mantispidae</tp:taxon-name-part></tp:taxon-name> (<tp:taxon-name><tp:taxon-name-part taxon-name-part-type="class">Insecta</tp:taxon-name-part></tp:taxon-name>, <tp:taxon-name><tp:taxon-name-part taxon-name-part-type="order">Neuroptera</tp:taxon-name-part></tp:taxon-name>) from Cretaceous amber of Myanmar and its implications on raptorial foreleg evolution in <tp:taxon-name><tp:taxon-name-part taxon-name-part-type="family">Mantispidae</tp:taxon-name-part></tp:taxon-name>: A comment. Cretaceous Research 52(B): 423–424. <ext-link xlink:type="simple" ext-link-type="doi" xlink:href="10.1016/j.cretres.2014.06.012">https://doi.org/10.1016/j.cretres.2014.06.012</ext-link></mixed-citation></ref></ref-list></tp:taxon-treatment>
