# Supplementary material for: A new genus and species of thorny lacewing from Upper Cretaceous Kuji amber, northeastern Japan (Neuroptera, Rhachiberothidae)
Source: Zookeys. 2018 Dec 4;(802):109–20. doi: 10.3897/zookeys.802.28754 (PMC6290048; doi:10.3897/zookeys.802.28754)
Supplement: XML Treatment for Kujiberotha teruyukii [file zookeys.802.28754-treatment2.xml]

<!DOCTYPE tp:taxon-treatment
  PUBLIC "-//TaxonX//DTD Taxonomic Treatment Publishing DTD v0 20100105//EN" "tax-treatment-NSO.dtd">
<tp:taxon-treatment xmlns:tp="http://www.plazi.org/taxpub"><tp:treatment-meta><kwd-group><label>Taxon classification</label><kwd><named-content xmlns:xlink="http://www.w3.org/1999/xlink" content-type="kingdom">Animalia</named-content></kwd><kwd><named-content xmlns:xlink="http://www.w3.org/1999/xlink" content-type="order">Neuroptera</named-content></kwd><kwd><named-content xmlns:xlink="http://www.w3.org/1999/xlink" content-type="family">Rhachiberothidae</named-content></kwd></kwd-group><mixed-citation publication-type="journal"><person-group><name><surname>Nakamine</surname><given-names>Hiroshi</given-names></name><name><surname>amamoto</surname><given-names>Shûhei</given-names></name></person-group><article-title>A new genus and species of thorny lacewing from Upper Cretaceous Kuji amber, northeastern Japan (<tp:taxon-name><tp:taxon-name-part taxon-name-part-type="order">Neuroptera</tp:taxon-name-part></tp:taxon-name>, <tp:taxon-name><tp:taxon-name-part taxon-name-part-type="family">Rhachiberothidae</tp:taxon-name-part></tp:taxon-name>)</article-title><source>Zookeys</source><day>4</day><month>12</month><year>2018</year><volume>2018</volume><issue>802</issue><fpage>109</fpage><lpage>120</lpage><pub-id pub-id-type="doi">10.3897/zookeys.802.28754</pub-id></mixed-citation></tp:treatment-meta><tp:nomenclature><tp:taxon-name>
                    <tp:taxon-name-part taxon-name-part-type="genus" reg="Kujiberotha">Kujiberotha</tp:taxon-name-part>
                    <tp:taxon-name-part taxon-name-part-type="species" reg="teruyukii">teruyukii</tp:taxon-name-part>
                    <object-id xmlns:xlink="http://www.w3.org/1999/xlink" content-type="zoobank" xlink:type="simple">http://zoobank.org/BF91E83A-6B50-4099-BEB2-3D7885D0D674</object-id>
                  </tp:taxon-name><tp:taxon-status xmlns:xlink="http://www.w3.org/1999/xlink" xlink:type="simple">sp. n.</tp:taxon-status><xref ref-type="fig" rid="F2">Figs 2</xref><xref ref-type="fig" rid="F3">, 3</xref><xref ref-type="fig" rid="F4">, 4</xref></tp:nomenclature><tp:treatment-sec sec-type="material" id="SECID0EQ3AE"><title>Material.</title><p>Holotype, incomplete specimen of adult, sex undetermined, deposited in the Kuji Amber Museum, Kuji City, Iwate Prefecture, Japan. This specimen is visible only in lateral view and many of the body parts are originally lost or difficult to observe.</p><fig id="F2" position="float" orientation="portrait"><label>Figure 2.</label><caption><p><italic><tp:taxon-name><tp:taxon-name-part taxon-name-part-type="genus" reg="Kujiberotha">Kujiberotha</tp:taxon-name-part><tp:taxon-name-part taxon-name-part-type="species" reg="teruyukii">teruyukii</tp:taxon-name-part></tp:taxon-name></italic> gen. et sp. n., holotype. Overview of the whole inclusion in amber. Scale bar: 5.0 mm.</p></caption><graphic xmlns:xlink="http://www.w3.org/1999/xlink" xlink:href="zookeys-802-109-g002.jpg" position="float" orientation="portrait" xlink:type="simple" id="oo_246907.jpg"/></fig></tp:treatment-sec><tp:treatment-sec sec-type="Locality and horizon" id="SECID0EN4AE"><title>Locality and horizon.</title><p>Kuji amber from the Kokujicho, Kuji City, Iwate Prefecture, northeastern Japan; Tamagawa Formation of the Kuji Group, middle Santonian (ca. 85.9 Ma; see <xref ref-type="bibr" rid="B1">Arimoto et al. 2018</xref>), Upper Cretaceous.</p></tp:treatment-sec><tp:treatment-sec sec-type="etymology" id="SECID0EX4AE"><title>Etymology.</title><p>This remarkable mantispid-like insect is named in honor of the celebrated kabuki actor Mr. Teruyuki Kagawa. He is known for his love of mantises and is enormously popular with insect-loving children in Japan.</p></tp:treatment-sec><tp:treatment-sec sec-type="diagnosis" id="SECID0E34AE"><title>Diagnosis.</title><p>As for the genus (vide supra).</p></tp:treatment-sec><tp:treatment-sec sec-type="description" id="SECID0EB5AE"><title>Description.</title><p><italic>Head</italic> entirely not clearly visible due to numerous cracks. Compound eyes partially visible. Antennae (Fig. <xref ref-type="fig" rid="F3">3A, B</xref>) moniliform, flagellum relatively long, composed of at least 50 flagellomeres, covered with fine setae on each segment. <italic>Pronotum</italic> elongate, visible only left lateral side, ca. 1.1 mm in length, with scattered setae on dorsal surface. Meso- and metathorax not visible. <italic>Foreleg</italic> (Fig. <xref ref-type="fig" rid="F3">3C, D</xref>) well preserved. Procoxa very long at least 1.7 mm, not broadened. Protrochanter elongate, slightly curved. Profemur exceedingly long ca. 1.9 mm, slightly broadened, dense fine setae on surface, several long spines and numerous short spines on ventral edge, only slightly curved towards distal. Protibia markedly long ca. 1.7 mm, slender, covered with dense fine setae becoming slightly longer towards distal on dorsal edge, six short spines visible bent towards distal on ventral edge. Protarsus partly preserved, probasitarsus elongate, dense fine setae on surface, with nine small spine-like setae on external ventral ridge (Fig. <xref ref-type="fig" rid="F3">3E</xref>) and single long curved spine distally. Other tarsomeres not well preserved. Mid- and hindlegs partly visible, slender, covered dense setae. <italic>Abdomen</italic> uniformly lost. <italic>Wings</italic> poorly preserved (Fig. <xref ref-type="fig" rid="F4">4</xref>), with dense fine setae on veins.</p><fig id="F3" position="float" orientation="portrait"><label>Figure 3.</label><caption><p><italic><tp:taxon-name><tp:taxon-name-part taxon-name-part-type="genus" reg="Kujiberotha">Kujiberotha</tp:taxon-name-part><tp:taxon-name-part taxon-name-part-type="species" reg="teruyukii">teruyukii</tp:taxon-name-part></tp:taxon-name></italic> gen. et sp. n., holotype. <bold>A</bold> photograph of anterior part <bold>B</bold> line drawing of anterior part <bold>C</bold> photograph of left foreleg <bold>D</bold> line drawing of left foreleg (outer lateral view) <bold>E</bold> line drawing of left probasitarsus (dorsal view). Scale bars: 1 mm (<bold>A, B, C, D</bold>); 0.5 mm (<bold>E</bold>).</p></caption><graphic xmlns:xlink="http://www.w3.org/1999/xlink" xlink:href="zookeys-802-109-g003.jpg" position="float" orientation="portrait" xlink:type="simple" id="oo_246908.jpg"/></fig></tp:treatment-sec><tp:treatment-sec sec-type="remarks" id="SECID0EIAAG"><title>Remarks.</title><p>The profemur of <italic><tp:taxon-name><tp:taxon-name-part taxon-name-part-type="genus" reg="Kujiberotha">Kujiberotha</tp:taxon-name-part><tp:taxon-name-part taxon-name-part-type="species" reg="teruyukii">teruyukii</tp:taxon-name-part></tp:taxon-name></italic> gen. et sp. n. is the longest among the <tp:taxon-name><tp:taxon-name-part taxon-name-part-type="subfamily">Paraberothinae</tp:taxon-name-part></tp:taxon-name> fossils found to date. The length of the profemur in this subfamily ranges from ca. 0.5 mm in <italic><tp:taxon-name><tp:taxon-name-part taxon-name-part-type="genus" reg="Spinoberotha">Spinoberotha</tp:taxon-name-part><tp:taxon-name-part taxon-name-part-type="species" reg="mickaelacrai">mickaelacrai</tp:taxon-name-part></tp:taxon-name></italic> Nel et al., 2005 to ca. 1.14 mm in <italic><tp:taxon-name><tp:taxon-name-part taxon-name-part-type="genus" reg="Raptorapax">Raptorapax</tp:taxon-name-part><tp:taxon-name-part taxon-name-part-type="species" reg="terribilissima">terribilissima</tp:taxon-name-part></tp:taxon-name></italic> Petrulevičius et al., 2010. Meanwhile, that of <italic><tp:taxon-name><tp:taxon-name-part taxon-name-part-type="genus" reg="Kujiberotha">K.</tp:taxon-name-part><tp:taxon-name-part taxon-name-part-type="species" reg="teruyukii">teruyukii</tp:taxon-name-part></tp:taxon-name></italic> is notably longer, ca. 1.9 mm.</p><fig id="F4" position="float" orientation="portrait"><label>Figure 4.</label><caption><p><italic><tp:taxon-name><tp:taxon-name-part taxon-name-part-type="genus" reg="Kujiberotha">Kujiberotha</tp:taxon-name-part><tp:taxon-name-part taxon-name-part-type="species" reg="teruyukii">teruyukii</tp:taxon-name-part></tp:taxon-name></italic> gen. et sp. n., holotype. <bold>A</bold> photograph of forewing <bold>B</bold> line drawing of forewing <bold>C</bold> photograph of hindwing <bold>D</bold> line drawing of hindwing. Abbreviations: <abbrev xmlns:xlink="http://www.w3.org/1999/xlink" xlink:title="anterior radius" id="ABBRID0E5CAG" xlink:type="simple">RA</abbrev>, anterior radius; <abbrev xmlns:xlink="http://www.w3.org/1999/xlink" xlink:title="posterior sector" id="ABBRID0ECDAG" xlink:type="simple">RP</abbrev>, posterior sector. Scale bars: 1.0 mm.</p></caption><graphic xmlns:xlink="http://www.w3.org/1999/xlink" xlink:href="zookeys-802-109-g004.jpg" position="float" orientation="portrait" xlink:type="simple" id="oo_246909.jpg"/></fig></tp:treatment-sec><ref-list><ref id="B1"><mixed-citation xmlns:xlink="http://www.w3.org/1999/xlink" xlink:type="simple"><person-group><name name-style="western"><surname>Arimoto</surname><given-names>J</given-names></name><name name-style="western"><surname>Takashima</surname><given-names>R</given-names></name><name name-style="western"><surname>Nishi</surname><given-names>H</given-names></name><name name-style="western"><surname>Yamanaka</surname><given-names>T</given-names></name><name name-style="western"><surname>Orihashi</surname><given-names>Y</given-names></name><name name-style="western"><surname>Jo</surname><given-names>S</given-names></name><name name-style="western"><surname>Yamamoto</surname><given-names>K</given-names></name><name name-style="western"><surname>Umetsu</surname><given-names>K</given-names></name></person-group> (<year>2018</year>) <article-title>Constraining the depositional age of an Upper Cretaceous non-marine and shallow marine siliciclastic succession, Kuji Group, northeastern Japan, based on carbon isotope stratigraphy and U−Pb radiometric dating.</article-title><source>Cretaceous Research</source><volume>92</volume>: <fpage>264</fpage>–<lpage>278</lpage>. <ext-link xlink:type="simple" ext-link-type="doi" xlink:href="10.1016/j.cretres.2018.08.007">https://doi.org/10.1016/j.cretres.2018.08.007</ext-link></mixed-citation></ref></ref-list></tp:taxon-treatment>
